# Supplementary material for: Predicting cervical cancer risk probabilities using advanced H20 AutoML and local interpretable model-agnostic explanation techniques
Source: PeerJ Comput Sci. 2024 May 17;10:e1916. doi: 10.7717/peerj-cs.1916 (PMC11157523; doi:10.7717/peerj-cs.1916)
Supplement: Supplemental Information 7 [file peerj-cs-10-1916-s007.csv]

	Biopsy	predict
0	0	0
1	0	0
2	0	0
3	0	0
4	0	1
5	0	0
6	0	0
7	0	1
8	0	0
9	1	1
10	0	1
11	0	0
12	0	0
13	0	0
14	0	0
15	0	1
16	0	0
17	0	1
18	0	0
19	0	0
20	0	0
21	0	0
22	0	0
23	0	1
24	0	1
25	0	0
26	0	0
27	0	0
28	0	1
29	0	0
30	0	0
31	1	1
32	0	0
33	0	0
34	0	0
35	0	0
36	0	0
37	0	0
38	0	0
39	0	0
40	0	0
41	0	0
42	0	0
43	0	0
44	0	0
45	0	0
46	0	0
47	0	1
48	0	0
49	0	1
50	0	0
51	0	0
52	0	0
53	0	0
54	1	0
55	0	0
56	0	1
57	0	0
58	0	0
59	0	0
60	0	0
61	0	0
62	0	0
63	0	0
64	0	0
65	0	0
66	1	0
67	0	1
68	0	0
69	0	0
70	0	0
71	0	1
72	0	0
73	0	0
74	0	0
75	0	0
76	0	0
77	0	0
78	0	0
79	0	0
80	0	0
81	0	0
82	0	0
83	0	1
84	0	0
85	0	0
86	0	0
87	0	0
88	0	0
89	0	0
90	0	0
91	0	0
92	0	1
93	0	0
94	0	0
95	0	0
96	0	0
97	0	0
98	0	0
99	0	0
100	0	0
101	0	0
102	0	0
103	0	0
104	0	0
105	0	0
106	0	0
107	0	0
108	0	0
109	0	0
110	0	0
111	0	0
112	0	1
113	0	1
114	0	0
115	0	0
116	0	0
117	0	0
118	0	0
119	0	0
120	0	0
121	0	0
122	0	0
123	0	0
124	0	0
125	0	0
126	0	0
127	0	0
128	0	0
129	0	0
130	0	0
131	0	0
132	0	0
133	0	0
134	0	0
135	0	0
136	0	0
137	0	0
138	0	0
139	0	0
140	0	0
141	0	0
142	1	0
143	0	0
144	0	0
145	0	0
146	0	0
147	0	0
148	0	0
149	0	0
150	1	0
151	0	0
152	0	0
153	0	0
154	0	1
155	0	0
156	0	0
157	0	0
158	0	1
159	0	0
160	1	0
161	0	1
162	0	0
163	0	0
164	0	0
165	0	0
166	0	0
167	0	1
168	0	0
169	0	0
170	0	0
171	0	0
172	0	0
173	1	1
174	0	0
175	0	0
176	1	1
177	0	0
178	0	0
179	1	1
180	0	0
181	0	1
182	0	0
183	1	0
184	0	0
185	0	0
186	0	0
187	0	0
188	0	0
189	0	0
190	0	0
191	0	0
192	0	1
193	0	0
194	0	0
195	0	0
196	0	1
197	0	1
198	0	0
199	0	0
200	0	0
201	0	0
202	0	0
203	0	0
204	0	0
205	0	1
206	0	0
207	0	0
208	0	0
209	0	0
210	0	0
211	0	1
212	0	0
213	0	0
214	0	0
215	0	0
216	0	0
217	0	0
218	0	1
219	0	0
220	0	0
221	0	0
222	0	0
