# Supplementary material for: Predicting cervical cancer risk probabilities using advanced H20 AutoML and local interpretable model-agnostic explanation techniques
Source: PeerJ Comput Sci. 2024 May 17;10:e1916. doi: 10.7717/peerj-cs.1916 (PMC11157523; doi:10.7717/peerj-cs.1916)
Supplement: Supplemental Information 8 [file peerj-cs-10-1916-s008.csv]

	Age	Number of sexual partners	First sexual intercourse	Num of pregnancies	Smokes	Smokes (years)	Smokes (packs/year)	Hormonal Contraceptives	Hormonal Contraceptives (years)	IUD	IUD (years)	STDs	STDs (number)	STDs:condylomatosis	STDs:cervical condylomatosis	STDs:vaginal condylomatosis	STDs:vulvo-perineal condylomatosis	STDs:syphilis	STDs:pelvic inflammatory disease	STDs:genital herpes	STDs:molluscum contagiosum	STDs:AIDS	STDs:HIV	STDs:Hepatitis B	STDs:HPV	STDs: Number of diagnosis	Dx:Cancer	Dx:CIN	Dx:HPV	Dx	Biopsy	predict	p0	p1
0	15	1	14	1	0	0.0	0.0	0	0.0	0	0.0	0	0	0	0	0	0	0	0	0	0	0	0	0	0	0	0	0	0	0	0	0	0.9852739761551872	0.0147260238448128
1	42	3	23	2	0	0.0	0.0	0	0.0	0	0.0	0	0	0	0	0	0	0	0	0	0	0	0	0	0	0	0	0	0	0	0	0	0.9832198307115508	0.0167801692884491
2	44	3	26	4	0	0.0	0.0	1	2.0	0	0.0	0	0	0	0	0	0	0	0	0	0	0	0	0	0	0	0	0	0	0	0	0	0.9842614550757992	0.0157385449242007
3	27	1	17	3	0	0.0	0.0	1	8.0	0	0.0	0	0	0	0	0	0	0	0	0	0	0	0	0	0	0	0	0	0	0	0	1	0.9278412427612356	0.0721587572387645
4	45	4	14	6	0	0.0	0.0	1	10.0	1	5.0	0	0	0	0	0	0	0	0	0	0	0	0	0	0	0	0	0	0	0	0	1	0.883543932436319	0.1164560675636808
5	41	4	21	3	0	0.0	0.0	1	0.25	0	0.0	0	0	0	0	0	0	0	0	0	0	0	0	0	0	0	0	0	0	0	0	0	0.9615714790734384	0.0384285209265614
6	37	6	26	1	0	0.0	0.0	1	0.25	0	0.0	0	0	0	0	0	0	0	0	0	0	0	0	0	0	0	0	0	0	0	0	0	0.9634002803040692	0.0365997196959307
7	41	3	17	3	0	0.0	0.0	1	22.0	1	0.58	0	0	0	0	0	0	0	0	0	0	0	0	0	0	0	0	0	0	0	0	1	0.8226064372129449	0.177393562787055
8	36	2	20	3	0	0.0	0.0	1	2.0	0	0.0	0	0	0	0	0	0	0	0	0	0	0	0	0	0	0	0	0	0	0	0	0	0.9882564678167532	0.0117435321832467
9	37	2	18	2	0	0.0	0.0	0	0.0	0	1.0	1	1	0	0	0	0	0	0	0	0	0	1	0	0	1	0	1	0	1	1	1	0.8331799756497668	0.1668200243502333
10	36	1	17	4	0	0.0	0.0	1	0.25	1	5.0	0	0	0	0	0	0	0	0	0	0	0	0	0	0	0	0	0	0	0	0	0	0.9468616774772384	0.0531383225227614
11	36	3	15	4	0	0.0	0.0	1	0.25	1	1.0	0	0	0	0	0	0	0	0	0	0	0	0	0	0	0	0	0	0	0	0	1	0.921351461618216	0.0786485383817839
12	36	1	16	3	0	0.0	0.0	1	11.0	0	0.0	0	0	0	0	0	0	0	0	0	0	0	0	0	0	0	0	0	0	0	0	1	0.9303023146118776	0.0696976853881223
13	35	3	20	5	1	19.0	19.0	1	4.0	0	0.0	0	0	0	0	0	0	0	0	0	0	0	0	0	0	0	0	0	0	0	0	0	0.9652331524275088	0.034766847572491
14	35	1	21	1	0	0.0	0.0	1	5.0	0	0.0	0	0	0	0	0	0	0	0	0	0	0	0	0	0	0	0	0	0	0	0	0	0.975620672904121	0.024379327095879
15	33	1	19	2	0	0.0	0.0	1	12.0	1	0.25	1	2	1	0	0	1	0	0	0	0	0	0	0	0	0	0	0	0	0	0	1	0.8552554810307896	0.1447445189692104
16	34	3	19	3	0	0.0	0.0	1	5.0	0	0.0	0	0	0	0	0	0	0	0	0	0	0	0	0	0	0	0	0	0	0	0	0	0.9881772207200172	0.0118227792799827
17	36	4	17	3	0	0.0	0.0	1	15.0	0	0.0	0	0	0	0	0	0	0	0	0	0	0	0	0	0	0	0	0	0	0	0	1	0.8761735452081099	0.1238264547918901
18	34	3	17	3	0	0.0	0.0	1	2.0	0	1.0	0	0	0	0	0	0	0	0	0	0	0	0	0	0	0	0	0	0	0	0	0	0.9724745870918268	0.0275254129081732
19	34	1	20	1	0	0.0	0.0	1	4.0	0	0.0	0	0	0	0	0	0	0	0	0	0	0	0	0	0	0	0	0	0	0	0	0	0.9629947175665944	0.0370052824334055
20	33	1	32	2	0	0.0	0.0	0	0.0	0	0.0	0	0	0	0	0	0	0	0	0	0	0	0	0	0	0	0	0	0	0	0	0	0.9870014428068168	0.0129985571931831
21	33	3	16	2	0	0.0	0.0	0	0.0	0	0.0	0	0	0	0	0	0	0	0	0	0	0	0	0	0	0	0	0	0	0	0	0	0.9805375311732284	0.0194624688267718
22	35	1	18	2	0	0.0	0.0	1	2.0	0	0.0	0	0	0	0	0	0	0	0	0	0	0	0	0	0	0	0	0	0	0	0	0	0.9815201751071556	0.0184798248928444
23	33	3	18	2	0	0.0	0.0	1	9.0	0	0.0	0	0	0	0	0	0	0	0	0	0	0	0	0	0	0	0	0	0	0	0	1	0.9089057238868312	0.0910942761131688
24	30	4	16	2	0	0.0	0.0	1	13.0	0	0.0	0	0	0	0	0	0	0	0	0	0	0	0	0	0	0	0	0	0	0	0	1	0.896051830674174	0.1039481693258259
25	32	2	15	2	0	0.0	0.0	1	10.0	0	0.0	0	0	0	0	0	0	0	0	0	0	0	0	0	0	0	0	0	0	0	0	1	0.9372169236093552	0.0627830763906449
26	32	2	17	1	0	0.0	0.0	1	2.0	0	1.0	0	0	0	0	0	0	0	0	0	0	0	0	0	0	0	0	0	1	1	0	0	0.9634554524570133	0.0365445475429868
27	23	5	23	2	0	0.0	0.0	1	2.0	0	0.0	0	0	0	0	0	0	0	0	0	0	0	0	0	0	0	0	0	0	0	0	0	0.9805717879065884	0.0194282120934115
28	28	3	15	3	0	0.0	0.0	1	3.0	0	0.0	0	0	0	0	0	0	0	0	0	0	0	0	0	0	0	0	0	0	0	0	0	0.9543704235163144	0.0456295764836854
29	30	5	15	3	0	0.0	0.0	1	6.0	0	0.0	0	0	0	0	0	0	0	0	0	0	0	0	0	0	0	0	0	0	0	0	0	0.9744538732634204	0.0255461267365796
30	29	5	20	2	0	0.0	0.0	1	2.0	0	1.0	1	2	1	0	0	1	0	0	0	0	0	0	0	0	1	0	0	0	0	0	0	0.975440031528125	0.024559968471875
31	30	3	13	3	1	22.0	3.3	0	0.0	0	0.0	1	1	0	0	0	0	0	0	0	0	0	1	0	0	1	0	0	0	0	1	1	0.922758589122964	0.077241410877036
32	30	2	22	2	0	0.0	0.0	1	0.08	0	0.0	0	0	0	0	0	0	0	0	0	0	0	0	0	0	0	0	0	0	0	0	0	0.9728057389006092	0.027194261099391
33	31	2	18	3	0	0.0	0.0	1	2.0	0	1.0	0	0	0	0	0	0	0	0	0	0	0	0	0	0	0	0	0	0	0	0	0	0.9927653094134868	0.0072346905865132
34	31	3	12	3	1	16.0	12.0	1	2.0	0	1.0	0	0	0	0	0	0	0	0	0	0	0	0	0	0	0	0	0	0	0	0	0	0.9690618377426412	0.0309381622573586
35	31	3	15	6	1	0.5	0.025	1	6.0	0	0.0	0	0	0	0	0	0	0	0	0	0	0	0	0	0	0	0	0	0	0	0	0	0.9849901096225464	0.0150098903774535
36	27	2	15	3	0	0.0	0.0	1	6.0	0	0.0	0	0	0	0	0	0	0	0	0	0	0	0	0	0	0	0	0	0	0	0	0	0.9679535190049688	0.0320464809950313
37	27	1	16	2	0	0.0	0.0	1	7.0	0	0.0	0	0	0	0	0	0	0	0	0	0	0	0	0	0	0	0	0	0	0	0	0	0.9582397300353898	0.0417602699646102
38	28	2	18	2	0	0.0	0.0	1	6.0	0	0.0	0	0	0	0	0	0	0	0	0	0	0	0	0	0	0	0	0	0	0	0	0	0.9684289992207344	0.0315710007792656
39	28	1	23	3	0	0.0	0.0	1	3.0	0	0.0	0	0	0	0	0	0	0	0	0	0	0	0	0	0	0	0	0	0	0	0	1	0.9177075800706742	0.0822924199293258
40	29	3	19	2	0	0.0	0.0	1	2.0	0	1.0	0	0	0	0	0	0	0	0	0	0	0	0	0	0	0	0	0	0	0	0	0	0.9914380350417188	0.0085619649582812
41	27	2	18	2	0	0.0	0.0	0	0.0	1	2.0	0	0	0	0	0	0	0	0	0	0	0	0	0	0	0	0	0	0	0	0	1	0.9400479337107104	0.0599520662892894
42	29	4	16	3	0	0.0	0.0	0	0.0	1	3.0	0	0	0	0	0	0	0	0	0	0	0	0	0	0	0	0	0	0	0	0	0	0.9642349829034024	0.0357650170965978
43	26	2	17	2	1	1.266972909	0.5132021277	1	4.0	0	0.0	0	0	0	0	0	0	0	0	0	0	0	0	0	0	0	0	0	0	0	0	0	0.9568951634315824	0.0431048365684176
44	26	2	15	2	0	0.0	0.0	1	1.0	1	8.0	0	0	0	0	0	0	0	0	0	0	0	0	0	0	0	0	0	0	0	0	0	0.968408213358705	0.0315917866412951
45	27	2	19	1	0	0.0	0.0	0	0.0	0	0.0	0	0	0	0	0	0	0	0	0	0	0	0	0	0	0	0	0	0	0	0	0	0.9697960847324284	0.0302039152675716
46	25	3	17	4	0	0.0	0.0	1	0.25	0	0.0	0	0	0	0	0	0	0	0	0	0	0	0	0	0	0	0	0	0	0	0	0	0.9525104687562824	0.0474895312437175
47	28	2	18	3	0	0.0	0.0	0	0.0	0	0.0	0	0	0	0	0	0	0	0	0	0	0	0	0	0	0	0	0	0	0	0	1	0.8982385898190741	0.1017614101809258
48	25	15	16	2	0	1.0	0.0	0	0.0	0	0.0	1	2	1	0	0	1	0	0	0	0	0	0	0	0	1	0	0	0	0	0	0	0.9624023817487668	0.0375976182512333
49	28	3	16	3	1	12.0	6.0	1	7.0	0	0.0	1	1	0	0	0	0	0	0	0	0	0	1	0	0	1	0	0	0	0	0	1	0.9186860149861932	0.0813139850138068
50	25	2	18	2	0	0.0	0.0	1	5.0	0	1.0	0	0	0	0	0	0	0	0	0	0	0	0	0	0	0	0	0	0	0	0	0	0.994090072377592	0.005909927622408
51	27	2	17	4	0	0.0	0.0	1	2.0	0	0.0	0	0	0	0	0	0	0	0	0	0	0	0	0	0	0	0	0	0	0	0	0	0.9698267013780136	0.0301732986219862
52	26	10	16	1	1	9.0	0.5132021277	1	2.0	0	1.0	0	0	0	0	0	0	0	0	0	0	0	0	0	0	0	0	0	0	0	0	0	0.9901088770562811	0.0098911229437187
53	26	7	17	2	0	0.0	0.0	0	0.0	0	0.0	0	0	0	0	0	0	0	0	0	0	0	0	0	0	0	0	0	0	0	0	0	0.9515503342072956	0.0484496657927044
54	25	3	17	2	0	0.0	0.0	1	0.08	0	0.0	0	0	0	0	0	0	0	0	0	0	0	0	0	0	0	0	0	0	0	1	0	0.979905874497009	0.0200941255029908
55	25	5	15	4	0	0.0	0.0	1	3.0	1	2.0	0	0	0	0	0	0	0	0	0	0	0	0	0	0	0	0	0	0	0	0	0	0.9850223897748452	0.0149776102251547
56	26	3	15	3	1	5.0	5.0	1	2.0	0	1.0	1	1	0	0	0	0	0	0	0	0	0	1	0	0	1	0	0	0	0	0	0	0.9424985254792966	0.0575014745207035
57	25	1	24	1	0	0.0	0.0	1	0.08	0	0.0	0	0	0	0	0	0	0	0	0	0	0	0	0	0	0	0	0	0	0	0	0	0.9919772952819144	0.0080227047180854
58	28	3	17	4	0	0.0	0.0	1	1.0	0	0.0	0	0	0	0	0	0	0	0	0	0	0	0	0	0	0	0	0	0	0	0	1	0.9339627004700116	0.0660372995299882
59	23	4	18	1	1	4.0	0.5132021277	1	2.0	0	0.0	0	0	0	0	0	0	0	0	0	0	0	0	0	0	0	0	0	0	0	0	0	0.9838625759844544	0.0161374240155456
60	28	6	15	3	0	0.0	0.0	1	2.0	0	1.0	0	0	0	0	0	0	0	0	0	0	0	0	0	0	0	0	0	0	0	0	0	0.976021819813827	0.0239781801861731
61	23	2	17	1	0	0.0	0.0	1	1.0	0	0.0	0	0	0	0	0	0	0	0	0	0	0	0	0	0	0	0	0	0	0	0	0	0.9778659828195192	0.0221340171804806
62	23	3	17	1	0	0.0	0.0	1	1.0	0	0.0	0	0	0	0	0	0	0	0	0	0	0	0	0	0	0	0	0	0	0	0	0	0.977827606425698	0.022172393574302
63	24	2	17	1	0	0.0	0.0	1	2.0	0	1.0	1	1	0	0	0	0	0	0	0	0	0	1	0	0	1	0	0	0	0	0	0	0.9477639881310695	0.0522360118689304
64	22	3	13	1	0	0.0	0.0	1	0.25	0	0.0	0	0	0	0	0	0	0	0	0	0	0	0	0	0	0	0	0	0	0	0	1	0.9324747231244456	0.0675252768755545
65	25	2	18	2	0	0.0	0.0	1	0.25	0	0.0	0	0	0	0	0	0	0	0	0	0	0	0	0	0	0	0	0	0	0	0	0	0.9732219025613584	0.0267780974386417
66	22	3	17	1	0	0.0	0.0	0	0.0	0	0.0	1	2	1	0	0	1	0	0	0	0	0	0	0	0	0	0	0	0	0	1	0	0.9477473865478452	0.0522526134521549
67	21	5	16	1	0	0.0	0.0	1	0.42	0	0.0	0	0	0	0	0	0	0	0	0	0	0	0	0	0	0	0	0	0	0	0	1	0.9110136369513174	0.0889863630486826
68	23	8	15	1	1	10.0	7.5	1	8.0	0	0.0	0	0	0	0	0	0	0	0	0	0	0	0	0	0	0	0	0	0	0	0	1	0.9396956462861062	0.0603043537138937
69	23	2	14	2	0	0.0	0.0	0	0.0	1	7.0	0	0	0	0	0	0	0	0	0	0	0	0	0	0	0	0	0	0	0	0	0	0.983092497930072	0.0169075020699279
70	22	2	17	3	0	0.0	0.0	1	2.0	0	1.0	0	0	0	0	0	0	0	0	0	0	0	0	0	0	0	0	0	0	0	0	0	0.9666510351688924	0.0333489648311076
71	21	1	17	1	0	0.0	0.0	1	1.0	0	0.0	0	0	0	0	0	0	0	0	0	0	0	0	0	0	0	0	0	0	0	0	0	0.9584941443993544	0.0415058556006456
72	23	3	17	2	0	0.0	0.0	1	2.0	0	1.0	0	0	0	0	0	0	0	0	0	0	0	0	0	0	0	0	0	0	0	0	0	0.9828583189867004	0.0171416810132996
73	24	2	18	1	0	0.0	0.0	1	5.0	0	0.0	0	0	0	0	0	0	0	0	0	0	0	0	0	0	0	0	0	0	0	0	0	0.993246037408218	0.006753962591782
74	23	2	16	2	0	0.0	0.0	0	0.0	0	0.0	0	0	0	0	0	0	0	0	0	0	0	0	0	0	0	0	0	0	0	0	0	0.9837473051272548	0.0162526948727452
75	22	3	16	3	0	0.0	0.0	1	1.0	0	0.0	0	0	0	0	0	0	0	0	0	0	0	0	0	0	0	0	0	0	0	0	0	0.9545144998131926	0.0454855001868073
76	23	2	15	2	1	1.266972909	0.5132021277	1	5.0	0	0.0	0	0	0	0	0	0	0	0	0	0	0	0	0	0	0	0	0	0	0	0	0	0.9854829309289402	0.0145170690710597
77	23	1	18	2	0	0.0	0.0	1	1.0	0	0.0	0	0	0	0	0	0	0	0	0	0	0	0	0	0	0	0	0	0	0	0	0	0.9829689088250232	0.0170310911749766
78	21	1	20	1	0	0.0	0.0	0	0.0	0	0.0	0	0	0	0	0	0	0	0	0	0	0	0	0	0	0	0	0	0	0	0	0	0.9802126453549728	0.019787354645027
79	20	3	16	1	0	0.0	0.0	0	0.0	0	0.0	0	0	0	0	0	0	0	0	0	0	0	0	0	0	0	0	0	0	0	0	0	0.9699412398150176	0.0300587601849823
80	25	3	15	2	0	0.0	0.0	0	0.0	0	0.0	0	0	0	0	0	0	0	0	0	0	0	0	0	0	0	0	0	0	0	0	0	0.9839331823568552	0.0160668176431448
81	20	1	20	1	0	0.0	0.0	1	0.25	0	0.0	0	0	0	0	0	0	0	0	0	0	0	0	0	0	0	0	0	0	0	0	0	0.9685655657593448	0.031434434240655
82	23	1	19	2	0	0.0	0.0	1	2.0	0	1.0	0	0	0	0	0	0	0	0	0	0	0	0	0	0	0	0	0	0	0	0	0	0.9926990383206744	0.0073009616793256
83	20	2	17	2	0	0.0	0.0	1	1.0	0	0.0	0	0	0	0	0	0	0	0	0	0	0	0	0	0	0	0	0	0	0	0	0	0.940753930057946	0.0592460699420539
84	22	2	18	2	0	0.0	0.0	1	3.0	0	0.0	0	0	0	0	0	0	0	0	0	0	0	0	0	0	0	0	0	0	0	0	0	0.9615248962255628	0.0384751037744371
85	21	1	18	1	0	0.0	0.0	1	0.25	0	0.0	0	0	0	0	0	0	0	0	0	0	0	0	0	0	0	0	0	0	0	0	0	0.9583805972654624	0.0416194027345373
86	20	2	15	1	0	0.0	0.0	0	0.0	0	0.0	0	0	0	0	0	0	0	0	0	0	0	0	0	0	0	0	0	0	0	0	1	0.9372646031092504	0.0627353968907495
87	21	1	15	1	0	0.0	0.0	1	2.0	0	1.0	0	0	0	0	0	0	0	0	0	0	0	0	0	0	0	0	0	0	0	0	0	0.9845736646916836	0.0154263353083162
88	27	1	15	4	0	0.0	0.0	1	2.282200521	1	5.0	0	0	0	0	0	0	0	0	0	0	0	0	0	0	0	0	0	0	0	0	0	0.9867330492508896	0.0132669507491104
89	31	1	17	5	0	0.0	0.0	1	1.0	0	0.0	0	0	0	0	0	0	0	0	0	0	0	0	0	0	0	0	0	0	0	0	0	0.979710278309752	0.0202897216902481
90	22	3	17	4	0	0.0	0.0	1	5.0	0	0.0	0	0	0	0	0	0	0	0	0	0	0	0	0	0	0	0	0	0	0	0	0	0.9659509532221624	0.0340490467778374
91	21	2	18	2	0	0.0	0.0	1	1.0	0	0.0	0	0	0	0	0	0	0	0	0	0	0	0	0	0	0	0	0	0	0	0	0	0.9679851930346636	0.0320148069653364
92	48	2	16	7	1	32.0	8.0	1	7.0	0	0.0	0	0	0	0	0	0	0	0	0	0	0	0	0	0	0	0	0	0	0	0	1	0.9116268746564656	0.0883731253435343
93	20	5	14	3	1	4.0	3.0	1	2.0	0	1.0	0	0	0	0	0	0	0	0	0	0	0	0	0	0	0	0	0	0	0	0	0	0.9523179502616624	0.0476820497383375
94	20	1	15	1	1	2.0	0.2	1	2.0	0	1.0	0	0	0	0	0	0	0	0	0	0	0	0	0	0	0	0	0	0	0	0	0	0.9843565295844908	0.0156434704155091
95	19	4	14	1	0	0.0	0.0	1	2.0	0	1.0	0	0	0	0	0	0	0	0	0	0	0	0	0	0	0	0	0	0	0	0	0	0.9875103197470876	0.0124896802529125
96	19	1	17	2	0	0.0	0.0	0	0.0	0	0.0	0	0	0	0	0	0	0	0	0	0	0	0	0	0	0	0	0	0	0	0	0	0.9739975808601888	0.0260024191398112
97	21	3	16	2	0	0.0	0.0	1	1.0	0	0.0	0	0	0	0	0	0	0	0	0	0	0	0	0	0	0	0	0	0	0	0	0	0.9604288148025864	0.0395711851974135
98	19	4	15	2	0	0.0	0.0	1	4.0	0	0.0	0	0	0	0	0	0	0	0	0	0	0	0	0	0	0	0	0	0	0	0	0	0.9724740740583446	0.0275259259416554
99	19	4	15	1	0	0.0	0.0	0	0.0	0	0.0	0	0	0	0	0	0	0	0	0	0	0	0	0	0	0	0	0	0	0	0	1	0.9389891246501396	0.0610108753498602
100	45	2	18	4	0	0.0	0.0	0	0.0	0	0.0	0	0	0	0	0	0	0	0	0	0	0	0	0	0	0	0	0	0	0	0	0	0.9606612741772156	0.0393387258227843
101	18	1	17	1	0	0.0	0.0	0	0.0	0	0.0	0	0	0	0	0	0	0	0	0	0	0	0	0	0	0	0	0	0	0	0	0	0.98464676169506	0.01535323830494
102	20	4	17	1	0	0.0	0.0	1	0.16	0	0.0	0	0	0	0	0	0	0	0	0	0	0	0	0	0	0	0	0	0	0	0	1	0.9144678142141962	0.0855321857858038
103	20	2	16	2	0	0.0	0.0	1	0.75	0	0.0	0	0	0	0	0	0	0	0	0	0	0	0	0	0	0	0	0	0	0	0	0	0.9605570126993692	0.0394429873006306
104	18	1	18	1	0	0.0	0.0	0	0.0	0	0.0	0	0	0	0	0	0	0	0	0	0	0	0	0	0	0	0	0	0	0	0	0	0.9823471783410826	0.0176528216589173
105	22	1	16	3	0	0.0	0.0	1	1.0	0	0.0	0	0	0	0	0	0	0	0	0	0	0	0	0	0	0	0	0	0	0	0	0	0.9516974857294708	0.0483025142705292
106	19	3	15	2	0	0.0	0.0	1	2.0	0	1.0	0	0	0	0	0	0	0	0	0	0	0	0	0	0	0	0	0	0	0	0	0	0.9873145982806008	0.0126854017193992
107	25	5	16	1	0	0.0	0.0	0	0.0	0	0.0	0	0	0	0	0	0	0	0	0	0	0	0	0	0	0	0	0	0	0	0	0	0.9771018919959752	0.0228981080040249
108	18	2	15	3	1	7.0	3.5	1	1.0	0	0.0	0	0	0	0	0	0	0	0	0	0	0	0	0	0	0	0	0	0	0	0	0	0.9589822892670068	0.041017710732993
109	20	2	17	1	0	0.0	0.0	1	0.08	0	0.0	0	0	0	0	0	0	0	0	0	0	0	0	0	0	0	0	0	0	0	0	0	0.9556772421999968	0.0443227578000032
110	19	2	16	2	0	0.0	0.0	1	3.0	0	0.0	1	2	1	0	0	1	0	0	0	0	0	0	0	0	1	0	0	0	0	0	0	0.9666388324249844	0.0333611675750154
111	18	3	15	1	0	0.0	0.0	1	0.58	0	0.0	0	0	0	0	0	0	0	0	0	0	0	0	0	0	0	0	0	0	0	0	1	0.913515787259594	0.0864842127404058
112	17	2	15	2	0	0.0	0.0	0	0.0	0	0.0	1	4	1	0	0	1	1	0	0	0	0	1	0	0	3	0	0	0	0	0	1	0.9184717704804032	0.081528229519597
113	20	2	11	3	0	0.0	0.0	1	0.42	0	0.0	0	0	0	0	0	0	0	0	0	0	0	0	0	0	0	0	0	0	0	0	1	0.8950996032617636	0.1049003967382364
114	18	2	15	1	0	0.0	0.0	1	2.0	0	1.0	0	0	0	0	0	0	0	0	0	0	0	0	0	0	0	0	0	0	0	0	0	0.9895906303340156	0.0104093696659842
115	18	7	16	1	1	5.0	5.0	1	2.0	0	0.0	1	2	1	0	0	1	0	0	0	0	0	0	0	0	1	0	0	0	0	0	0	0.9732894735189828	0.0267105264810173
116	18	1	14	2	0	0.0	0.0	0	0.0	0	0.0	0	0	0	0	0	0	0	0	0	0	0	0	0	0	0	0	0	0	0	0	0	0.9871764426329792	0.0128235573670207
117	16	1	15	1	0	0.0	0.0	1	1.0	0	0.0	0	0	0	0	0	0	0	0	0	0	0	0	0	0	0	0	0	0	0	0	0	0.97033000629207	0.0296699937079299
118	16	3	14	1	0	0.0	0.0	1	2.0	0	1.0	0	0	0	0	0	0	0	0	0	0	0	0	0	0	0	0	0	0	0	0	0	0.9870835799877656	0.0129164200122342
119	16	1	15	1	0	0.0	0.0	0	0.0	0	0.0	0	0	0	0	0	0	0	0	0	0	0	0	0	0	0	0	0	0	0	0	0	0.981671116414187	0.0183288835858129
120	20	3	18	2	0	0.0	0.0	0	0.0	0	0.0	0	0	0	0	0	0	0	0	0	0	0	0	0	0	0	0	0	0	0	0	0	0.9494544336935687	0.0505455663064311
121	18	5	16	2	0	0.0	0.0	1	1.0	0	0.0	0	0	0	0	0	0	0	0	0	0	0	0	0	0	0	0	0	0	0	0	0	0.9792780273555988	0.020721972644401
122	18	1	17	1	0	0.0	0.0	1	0.16	0	0.0	0	0	0	0	0	0	0	0	0	0	0	0	0	0	0	0	0	0	0	0	0	0.9844445878085776	0.0155554121914225
123	17	3	14	1	0	0.0	0.0	0	0.0	0	0.0	0	0	0	0	0	0	0	0	0	0	0	0	0	0	0	0	0	0	0	0	0	0.9730058162433608	0.0269941837566391
124	16	2	14	2	0	0.0	0.0	1	0.66	0	0.0	0	0	0	0	0	0	0	0	0	0	0	0	0	0	0	0	0	0	0	0	0	0.9792805048321076	0.0207194951678922
125	17	1	16	1	0	0.0	0.0	1	2.0	0	1.0	0	0	0	0	0	0	0	0	0	0	0	0	0	0	0	0	0	0	0	0	0	0.9925826427778373	0.0074173572221626
126	14	2	14	1	0	0.0	0.0	0	0.0	0	0.0	0	0	0	0	0	0	0	0	0	0	0	0	0	0	0	0	0	0	0	0	0	0.9650299593280796	0.0349700406719203
127	17	1	15	2	0	0.0	0.0	0	0.0	0	0.0	0	0	0	0	0	0	0	0	0	0	0	0	0	0	0	0	0	0	0	0	0	0.984635485759995	0.0153645142400049
128	16	28	10	1	1	5.0	5.0	0	0.0	0	0.0	0	0	0	0	0	0	0	0	0	0	0	0	0	0	0	0	0	0	0	0	0	0.940972786577431	0.059027213422569
129	29	4	16	1	1	9.0	9.0	0	0.0	0	0.0	0	0	0	0	0	0	0	0	0	0	0	0	0	0	0	0	0	0	0	0	0	0.952718058357162	0.0472819416428378
130	31	3	18	2	0	0.0	0.0	0	0.0	0	0.0	0	0	0	0	0	0	0	0	0	0	0	0	0	0	0	0	0	0	0	0	0	0.9666376294131332	0.0333623705868668
131	24	1	18	2	0	0.0	0.0	1	6.0	0	0.0	0	0	0	0	0	0	0	0	0	0	0	0	0	0	0	0	0	0	0	0	0	0.9851683121056508	0.0148316878943493
132	34	1	26	3	0	0.0	0.0	1	2.0	0	0.0	0	0	0	0	0	0	0	0	0	0	0	0	0	0	0	0	0	0	0	0	0	0.9767349183205988	0.0232650816794013
133	34	2	21	1	0	0.0	0.0	0	0.0	0	0.0	1	1	0	0	0	0	0	0	0	0	0	1	0	0	1	0	0	0	0	0	1	0.9305589761640144	0.0694410238359856
134	39	4	29	1	0	0.0	0.0	1	0.08	0	0.0	0	0	0	0	0	0	0	0	0	0	0	0	0	0	0	0	0	0	0	0	0	0.9646366084595068	0.0353633915404932
135	32	1	22	2	0	0.0	0.0	1	7.0	0	0.0	0	0	0	0	0	0	0	0	0	0	0	0	0	0	0	0	0	0	0	0	0	0.9817403876560596	0.0182596123439403
136	26	2	20	1	0	0.0	0.0	0	0.0	0	0.0	0	0	0	0	0	0	0	0	0	0	0	0	0	0	0	0	0	0	0	0	0	0.9812691806248414	0.0187308193751585
137	18	1	15	1	0	0.0	0.0	0	0.0	0	0.0	0	0	0	0	0	0	0	0	0	0	0	0	0	0	0	0	0	0	0	0	0	0.9809528487615774	0.0190471512384226
138	31	4	15	4	0	0.0	0.0	1	1.0	0	0.0	0	0	0	0	0	0	0	0	0	0	0	0	0	0	0	0	0	0	0	0	0	0.9519949053769582	0.0480050946230418
139	17	1	16	1	0	0.0	0.0	1	2.0	0	1.0	0	0	0	0	0	0	0	0	0	0	0	0	0	0	0	0	0	0	0	0	0	0.9925826427778373	0.0074173572221626
140	27	3	20	4	0	0.0	0.0	0	0.0	0	0.0	0	0	0	0	0	0	0	0	0	0	0	0	0	0	0	0	0	0	0	0	0	0.9751612679041578	0.0248387320958421
141	24	4	14	2	1	2.0	1.0	0	0.0	0	0.0	0	0	0	0	0	0	0	0	0	0	0	0	0	0	0	0	0	0	0	0	0	0.9795284002431353	0.0204715997568649
142	18	1	16	1	1	2.0	0.05	0	0.0	0	0.0	1	2	1	0	0	1	0	0	0	0	0	0	0	0	1	0	0	0	0	1	0	0.9739193982054968	0.0260806017945032
143	17	2	12	2	0	0.0	0.0	1	2.0	0	1.0	0	0	0	0	0	0	0	0	0	0	0	0	0	0	0	0	0	0	0	0	0	0.9861621499491874	0.0138378500508126
144	17	2	15	2	0	0.0	0.0	1	0.16	0	0.0	0	0	0	0	0	0	0	0	0	0	0	0	0	0	0	0	0	0	0	0	0	0.9739261534278962	0.0260738465721038
145	40	2	21	4	0	0.0	0.0	1	0.25	0	0.0	1	2	1	0	0	1	0	0	0	0	0	0	0	0	1	0	0	0	0	0	1	0.8917161436958391	0.1082838563041609
146	24	1	17	1	0	0.0	0.0	0	0.0	0	0.0	0	0	0	0	0	0	0	0	0	0	0	0	0	0	0	0	0	0	0	0	0	0.9888537084903508	0.0111462915096491
147	44	2	25	1	0	0.0	0.0	0	0.0	0	0.0	0	0	0	0	0	0	0	0	0	0	0	0	0	0	0	0	0	0	0	0	0	0.980530977634636	0.0194690223653641
148	22	2	15	2	0	0.0	0.0	0	0.0	0	0.0	0	0	0	0	0	0	0	0	0	0	0	0	0	0	0	0	0	0	0	0	0	0.957644046917884	0.0423559530821159
149	27	3	14	2	0	0.0	0.0	1	2.0	0	1.0	0	0	0	0	0	0	0	0	0	0	0	0	0	0	0	0	0	0	0	0	0	0.9825934904780148	0.0174065095219851
150	19	1	18	1	0	0.0	0.0	1	1.0	0	0.0	0	0	0	0	0	0	0	0	0	0	0	0	0	0	0	1	0	1	1	1	1	0.8737230272977721	0.126276972702228
151	20	4	15	2	0	0.0	0.0	1	5.0	0	0.0	0	0	0	0	0	0	0	0	0	0	0	0	0	0	0	0	0	0	0	0	0	0.9741795590503524	0.0258204409496477
152	33	3	28	2	0	0.0	0.0	1	1.0	0	0.0	0	0	0	0	0	0	0	0	0	0	0	0	0	0	0	0	0	0	0	0	0	0.9658619902274456	0.0341380097725545
153	35	3	14	6	1	15.0	3.0	1	8.0	0	0.0	0	0	0	0	0	0	0	0	0	0	0	0	0	0	0	0	0	0	0	0	1	0.901913270530762	0.098086729469238
154	21	5	15	1	0	0.0	0.0	1	0.17	0	0.0	0	0	0	0	0	0	0	0	0	0	0	0	0	0	0	0	0	0	0	0	1	0.9132937559076384	0.0867062440923617
155	18	1	18	1	0	0.0	0.0	1	0.08	0	0.0	0	0	0	0	0	0	0	0	0	0	0	0	0	0	0	0	0	0	0	0	0	0.9848723507464768	0.0151276492535233
156	20	2	16	1	1	5.0	0.75	1	1.0	0	0.0	0	0	0	0	0	0	0	0	0	0	0	0	0	0	0	0	0	0	0	0	0	0.969275967739169	0.0307240322608309
157	28	3	18	2	0	0.0	0.0	1	6.0	0	0.0	0	0	0	0	0	0	0	0	0	0	0	0	0	0	0	0	0	0	0	0	0	0.9694032863865284	0.0305967136134716
158	29	5	17	5	0	0.0	0.0	1	0.58	0	0.0	0	0	0	0	0	0	0	0	0	0	0	0	0	0	0	0	0	0	0	0	0	0.9448338071854404	0.0551661928145596
159	19	2	16	1	0	0.0	0.0	1	2.0	0	0.0	0	0	0	0	0	0	0	0	0	0	0	0	0	0	0	0	0	0	0	0	0	0.9917971755864098	0.0082028244135902
160	24	1	23	1	0	0.0	0.0	1	0.75	0	0.0	1	2	1	0	0	1	0	0	0	0	0	0	0	0	1	0	0	0	0	1	0	0.961522740118342	0.0384772598816579
161	35	6	12	6	0	0.0	0.0	1	20.0	0	0.0	0	0	0	0	0	0	0	0	0	0	0	0	0	0	0	0	0	0	0	0	1	0.8899597476920074	0.1100402523079926
162	25	2	16	2	1	8.0	0.16	1	3.0	0	0.0	0	0	0	0	0	0	0	0	0	0	0	0	0	0	0	0	0	0	0	0	0	0.9826751655056168	0.0173248344943832
163	23	3	18	4	1	8.0	1.2	1	2.0	0	1.0	0	0	0	0	0	0	0	0	0	0	0	0	0	0	0	0	0	0	0	0	0	0.9883159913142436	0.0116840086857563
164	24	3	18	2	1	5.0	0.5132021277	1	1.0	0	0.0	0	0	0	0	0	0	0	0	0	0	0	0	0	0	0	0	0	0	0	0	0	0.9817647638607834	0.0182352361392166
165	22	1	17	2	0	0.0	0.0	1	0.16	1	3.0	0	0	0	0	0	0	0	0	0	0	0	0	0	0	0	0	0	0	0	0	0	0.9534112379209038	0.0465887620790961
166	19	1	14	2	0	0.0	0.0	1	1.5	0	0.0	0	0	0	0	0	0	0	0	0	0	0	0	0	0	0	0	0	0	0	0	0	0.9831298890248392	0.0168701109751607
167	20	3	15	2	1	3.0	3.0	0	0.0	0	0.0	0	0	0	0	0	0	0	0	0	0	0	0	0	0	0	0	0	0	0	0	0	0.9413744102049256	0.0586255897950744
168	28	2	18	6	0	0.0	0.0	1	7.0	0	0.0	0	0	0	0	0	0	0	0	0	0	0	0	0	0	0	0	0	0	0	0	0	0.977143482935705	0.0228565170642949
169	21	1	20	1	0	0.0	0.0	0	0.0	0	0.0	0	0	0	0	0	0	0	0	0	0	0	0	0	0	0	0	0	0	0	0	0	0.9802126453549728	0.019787354645027
170	39	2	18	2	0	0.0	0.0	1	3.0	0	0.0	0	0	0	0	0	0	0	0	0	0	0	0	0	0	0	0	0	0	0	0	0	0.982816599391005	0.017183400608995
171	32	2	17	2	1	9.0	0.9	1	10.0	0	0.0	0	0	0	0	0	0	0	0	0	0	0	0	0	0	0	0	0	0	0	0	1	0.9167496388450876	0.0832503611549123
172	45	2	17	2	0	0.0	0.0	1	6.0	1	5.0	0	0	0	0	0	0	0	0	0	0	0	0	0	0	0	0	1	0	1	0	0	0.9718664709747707	0.028133529025229
173	21	3	17	0	0	0.0	0.0	0	0.0	0	0.0	0	0	0	0	0	0	0	0	0	0	0	0	0	0	0	0	1	0	1	1	1	0.916867386121542	0.0831326138784579
174	16	2	14	1	0	0.0	0.0	0	0.0	0	0.0	0	0	0	0	0	0	0	0	0	0	0	0	0	0	0	0	0	0	0	0	0	0.9650299593280796	0.0349700406719203
175	23	5	16	1	0	0.0	0.0	1	0.25	0	0.0	0	0	0	0	0	0	0	0	0	0	0	0	0	0	0	0	0	0	0	0	0	0.9622783812491958	0.0377216187508042
176	38	4	18	4	0	0.0	0.0	1	16.0	1	3.0	0	0	0	0	0	0	0	0	0	0	0	0	0	0	0	0	0	0	0	1	1	0.7902870203481694	0.2097129796518305
177	17	4	15	1	0	0.0	0.0	1	0.25	0	0.0	0	0	0	0	0	0	0	0	0	0	0	0	0	0	0	0	0	0	0	0	0	0.946238741614312	0.0537612583856879
178	79	2	16	5	0	0.0	0.0	0	0.0	0	0.0	0	0	0	0	0	0	0	0	0	0	0	0	0	0	0	0	0	0	0	0	0	0.9696641133814672	0.0303358866185327
179	52	2	19	5	0	0.0	0.0	0	0.0	1	11.0	0	0	0	0	0	0	0	0	0	0	0	0	0	0	0	0	0	0	0	1	0	0.9605570155398312	0.0394429844601689
180	45	1	19	2	0	0.0	0.0	1	6.0	0	0.0	0	0	0	0	0	0	0	0	0	0	0	0	0	0	0	0	0	0	0	0	0	0.9841545333879228	0.0158454666120773
181	70	4	27	3	1	3.0	0.75	0	0.0	0	0.0	0	0	0	0	0	0	0	0	0	0	0	0	0	0	0	0	0	0	0	0	0	0.9468422893949174	0.0531577106050826
182	70	1	16	10	0	0.0	0.0	0	0.0	1	3.0	0	0	0	0	0	0	0	0	0	0	0	0	0	0	0	0	0	0	0	0	0	0.978757969099346	0.021242030900654
183	35	5	19	2	0	0.0	0.0	0	0.0	0	0.0	0	0	0	0	0	0	0	0	0	0	0	0	0	0	0	0	0	0	0	1	0	0.9643183055419894	0.0356816944580105
184	27	4	16	2	0	0.0	0.0	0	0.0	0	0.0	0	0	0	0	0	0	0	0	0	0	0	0	0	0	0	0	0	0	0	0	0	0.9608816287628827	0.0391183712371172
185	17	1	14	2	0	0.0	0.0	1	2.0	0	0.0	0	0	0	0	0	0	0	0	0	0	0	0	0	0	0	0	0	0	0	0	0	0.9839737633641694	0.0160262366358305
186	44	3	23	2	0	0.0	0.0	1	2.0	0	1.0	0	0	0	0	0	0	0	0	0	0	0	0	0	0	0	0	0	0	0	0	0	0.989159289603153	0.0108407103968469
187	22	1	21	2	0	0.0	0.0	0	0.0	0	0.0	0	0	0	0	0	0	0	0	0	0	0	0	0	0	0	0	0	0	0	0	0	0.9831517229469848	0.016848277053015
188	19	2	14	2	0	0.0	0.0	1	0.5	0	0.0	0	0	0	0	0	0	0	0	0	0	0	0	0	0	0	0	0	0	0	0	1	0.9134191922594216	0.0865808077405784
189	23	3	17	1	1	1.266972909	0.5132021277	0	0.0	0	0.0	0	0	0	0	0	0	0	0	0	0	0	0	0	0	0	0	0	0	0	0	0	0.9796606627336806	0.0203393372663194
190	21	1	17	1	0	0.0	0.0	1	5.0	0	0.0	0	0	0	0	0	0	0	0	0	0	0	0	0	0	0	0	0	0	0	0	0	0.9609083962769104	0.0390916037230897
191	32	3	21	2	0	0.0	0.0	1	8.0	0	0.0	0	0	0	0	0	0	0	0	0	0	0	0	0	0	0	0	0	0	0	0	0	0.9889425399742466	0.0110574600257532
192	40	3	17	2	0	0.0	0.0	1	20.0	1	4.0	0	0	0	0	0	0	0	0	0	0	0	0	0	0	0	0	0	0	0	0	1	0.8323148433749091	0.1676851566250909
193	26	2	17	2	0	0.0	0.0	0	0.0	0	1.0	0	0	0	0	0	0	0	0	0	0	0	0	0	0	0	0	0	0	0	0	0	0.9503440390871044	0.0496559609128955
194	31	2	18	4	0	0.0	0.0	1	3.0	0	0.0	0	0	0	0	0	0	0	0	0	0	0	0	0	0	0	0	0	0	0	0	0	0.9801465021675184	0.0198534978324813
195	20	2	16	2	0	0.0	0.0	0	0.0	0	0.0	0	0	0	0	0	0	0	0	0	0	0	0	0	0	0	0	0	0	0	0	0	0.9574834676510966	0.0425165323489034
196	27	6	17	2	0	0.0	0.0	0	0.0	0	0.0	0	0	0	0	0	0	0	0	0	0	0	0	0	0	0	1	0	1	1	0	1	0.6937511437320011	0.3062488562679989
197	29	5	17	6	1	1.266972909	1.3	1	0.5	0	0.0	1	1	0	0	0	0	1	0	0	0	0	0	0	0	1	0	0	0	0	0	1	0.8272672968989493	0.1727327031010507
198	41	1	17	3	0	0.0	0.0	1	2.0	0	1.0	0	0	0	0	0	0	0	0	0	0	0	0	0	0	0	0	0	0	0	0	0	0.9821961480975476	0.0178038519024525
199	30	2	18	1	1	11.0	1.65	0	0.0	0	0.0	0	0	0	0	0	0	0	0	0	0	0	0	0	0	0	0	0	0	0	0	1	0.9371760241798534	0.0628239758201466
200	25	4	16	3	0	0.0	0.0	1	1.0	1	3.0	0	0	0	0	0	0	0	0	0	0	0	0	0	0	0	0	0	0	0	0	0	0.9800723686094024	0.0199276313905975
201	31	3	17	5	1	1.266972909	0.5132021277	1	2.0	0	1.0	0	0	0	0	0	0	0	0	0	0	0	0	0	0	0	0	0	0	0	0	0	0.986384368946637	0.013615631053363
202	41	3	18	5	0	0.0	0.0	1	1.0	1	4.0	0	0	0	0	0	0	0	0	0	0	0	0	0	0	0	1	0	1	1	0	1	0.8333015944325887	0.1666984055674112
203	18	7	14	1	0	0.0	0.0	1	2.0	0	1.0	0	0	0	0	0	0	0	0	0	0	0	0	0	0	0	0	0	0	0	0	0	0.9849366380925983	0.0150633619074014
204	16	1	13	2	0	1.0	0.0	1	2.0	0	0.0	0	0	0	0	0	0	0	0	0	0	0	0	0	0	0	0	0	0	0	0	0	0.9802334081704952	0.0197665918295048
205	27	2	14	3	0	0.0	0.0	1	1.0	0	0.0	0	0	0	0	0	0	0	0	0	0	0	0	0	0	0	1	0	1	1	0	1	0.8459023933319939	0.1540976066680061
206	37	4	26	1	0	0.0	0.0	0	0.0	0	0.0	0	0	0	0	0	0	0	0	0	0	0	0	0	0	0	0	0	0	0	0	0	0.964618842039907	0.035381157960093
207	18	5	14	1	1	3.0	1.2	1	2.0	0	0.0	0	0	0	0	0	0	0	0	0	0	0	0	0	0	0	0	0	0	0	0	0	0.9744793222808548	0.0255206777191452
208	25	4	17	2	0	0.0	0.0	0	0.0	0	0.0	0	0	0	0	0	0	0	0	0	0	0	0	0	0	0	0	0	0	0	0	0	0.9550257617105916	0.0449742382894085
209	18	3	17	1	0	0.0	0.0	0	0.0	0	0.0	0	0	0	0	0	0	0	0	0	0	0	0	0	0	0	0	0	0	0	0	0	0.9729034481395524	0.0270965518604475
210	29	2	13	2	0	0.0	0.0	0	0.0	1	5.0	0	0	0	0	0	0	0	0	0	0	0	0	0	0	0	0	0	0	0	0	0	0.9731989200900716	0.0268010799099285
211	21	2	19	2	0	0.0	0.0	1	0.5	0	1.0	0	0	0	0	0	0	0	0	0	0	0	0	0	0	0	0	0	0	0	0	1	0.8916726409016602	0.1083273590983397
212	35	4	18	2	0	0.0	0.0	1	2.0	0	0.0	0	0	0	0	0	0	0	0	0	0	0	0	0	0	0	0	0	0	0	0	0	0.9775591518570098	0.0224408481429901
213	31	3	20	1	0	0.0	0.0	1	3.0	0	0.0	0	0	0	0	0	0	0	0	0	0	0	0	0	0	0	0	0	0	0	0	0	0.9871594993427396	0.0128405006572604
214	35	3	16	3	0	0.0	0.0	0	0.0	0	0.0	0	0	0	0	0	0	0	0	0	0	0	0	0	0	0	0	0	0	0	0	0	0.98101941305636	0.01898058694364
215	31	3	19	1	0	0.0	0.0	1	0.08	1	8.0	0	0	0	0	0	0	0	0	0	0	0	0	0	0	0	1	0	0	1	0	1	0.8727261446787626	0.1272738553212374
216	23	2	15	0	0	0.0	0.0	0	0.0	0	0.0	0	0	0	0	0	0	0	0	0	0	0	0	0	0	0	0	0	0	0	0	0	0.9757013244125954	0.0242986755874046
217	36	3	16	3	1	6.0	0.3	1	2.0	0	0.0	0	0	0	0	0	0	0	0	0	0	0	0	0	0	0	0	0	0	0	0	0	0.986573732267156	0.0134262677328439
218	26	8	15	1	1	9.0	1.35	1	5.0	1	0.17	0	0	0	0	0	0	0	0	0	0	0	0	0	0	0	0	0	0	0	0	0	0.958344894159078	0.041655105840922
219	30	3	22	1	0	0.0	0.0	0	0.0	0	0.0	0	0	0	0	0	0	0	0	0	0	0	0	0	0	0	0	0	0	0	0	0	0.9809905128629162	0.0190094871370838
220	32	3	18	1	1	11.0	0.16	1	6.0	0	0.0	1	1	0	0	0	0	0	0	0	0	0	0	0	1	0	1	0	1	0	0	1	0.9063956032157204	0.0936043967842797
221	43	3	17	3	0	0.0	0.0	1	5.0	0	0.0	0	0	0	0	0	0	0	0	0	0	0	0	0	0	0	0	0	0	0	0	0	0.982657935228077	0.017342064771923
222	32	2	19	1	0	0.0	0.0	1	8.0	0	0.0	0	0	0	0	0	0	0	0	0	0	0	0	0	0	0	0	0	0	0	0	0	0.9895781823726888	0.010421817627311
