# Supplementary material for: Predicting cervical cancer risk probabilities using advanced H20 AutoML and local interpretable model-agnostic explanation techniques
Source: PeerJ Comput Sci. 2024 May 17;10:e1916. doi: 10.7717/peerj-cs.1916 (PMC11157523; doi:10.7717/peerj-cs.1916)
Supplement: Supplemental Information 10 [file peerj-cs-10-1916-s010.csv]

	behavior_sexualRisk	behavior_eating	behavior_personalHygine	intention_aggregation	intention_commitment	attitude_consistency	attitude_spontaneity	norm_significantPerson	norm_fulfillment	perception_vulnerability	perception_severity	motivation_strength	motivation_willingness	socialSupport_emotionality	socialSupport_appreciation	socialSupport_instrumental	empowerment_knowledge	empowerment_abilities	empowerment_desires	ca_cervix	predict	p0	p1
0	10	11	11	10	14	7	7	5	5	4	2	15	13	7	6	5	5	4	4	1	0	3.81E-12	1
1	10	14	8	6	15	8	10	1	3	4	2	14	8	7	2	7	13	9	6	1	0	1.63E-11	1
2	7	15	7	10	14	7	9	1	3	8	2	4	3	7	9	13	8	3	9	1	1	6.08E-17	1
3	10	15	8	9	15	7	10	1	3	7	2	15	3	3	6	13	7	5	9	1	1	3.50E-14	1
4	10	15	12	10	15	6	10	1	3	3	2	4	3	3	2	15	13	6	11	1	1	5.99E-15	1
5	10	15	9	7	6	8	8	1	12	5	4	5	4	3	3	5	7	7	3	1	1	3.65E-17	1
6	10	14	10	9	15	4	5	2	5	7	3	10	7	4	6	7	5	9	12	0	0	0.001082576	0.998917424
7	10	8	9	10	15	10	10	1	3	3	2	15	13	11	6	15	15	10	15	0	0	0.999999999	1.18E-09
8	10	14	14	10	11	5	9	1	5	4	2	14	15	11	8	14	13	13	13	0	0	0.999978515	2.15E-05
9	10	15	13	10	15	6	10	1	7	7	2	15	7	3	4	3	11	5	9	0	0	0.116430347	0.883569653
10	10	15	14	10	11	10	8	5	11	15	10	15	15	15	10	15	15	15	15	0	0	1	1.09E-39
11	10	11	15	10	11	6	10	5	15	11	10	15	15	15	6	9	15	15	9	0	0	1	3.85E-39
12	10	15	15	10	11	7	8	5	15	13	10	15	15	11	8	15	15	13	11	0	0	1	7.66E-38
13	10	10	10	10	15	6	6	5	14	13	9	15	9	13	8	14	13	12	12	0	0	1	1.12E-38
14	10	13	11	6	15	8	10	5	15	7	10	13	7	3	5	3	3	3	3	0	0	1	5.46E-14
15	10	13	15	10	15	8	10	5	14	6	8	13	7	3	4	3	3	6	3	0	0	1	1.42E-10
16	10	12	13	10	11	7	7	5	14	15	9	14	10	6	6	6	9	7	11	0	0	1	6.48E-32
17	9	12	13	10	13	6	6	5	14	13	10	13	12	11	8	12	11	13	15	0	0	1	3.44E-36
18	10	14	14	6	12	7	8	5	15	12	10	10	13	11	9	14	13	15	15	0	0	1	1.09E-32
