# Supplementary material for: Predicting cervical cancer risk probabilities using advanced H20 AutoML and local interpretable model-agnostic explanation techniques
Source: PeerJ Comput Sci. 2024 May 17;10:e1916. doi: 10.7717/peerj-cs.1916 (PMC11157523; doi:10.7717/peerj-cs.1916)
Supplement: Supplemental Information 12 [file peerj-cs-10-1916-s012.csv]

behavior_sexualRisk	behavior_eating	behavior_personalHygine	intention_aggregation	intention_commitment	attitude_consistency	attitude_spontaneity	norm_significantPerson	norm_fulfillment	perception_vulnerability	perception_severity	motivation_strength	motivation_willingness	socialSupport_emotionality	socialSupport_appreciation	socialSupport_instrumental	empowerment_knowledge	empowerment_abilities	empowerment_desires	ca_cervix
10	13	12	4	7	9	10	1	8	7	3	14	8	5	7	12	12	11	8	1
10	11	11	10	14	7	7	5	5	4	2	15	13	7	6	5	5	4	4	1
10	15	3	2	14	8	10	1	4	7	2	7	3	3	6	11	3	3	15	1
10	11	10	10	15	7	7	1	5	4	2	15	13	7	4	4	4	4	4	1
8	11	7	8	10	7	8	1	5	3	2	15	5	3	6	12	5	4	7	1
10	14	8	6	15	8	10	1	3	4	2	14	8	7	2	7	13	9	6	1
10	15	4	6	14	6	10	5	3	7	2	7	13	3	3	15	3	3	5	1
8	12	9	10	10	5	10	5	5	5	2	10	9	13	2	9	8	7	12	1
10	15	7	2	15	6	10	1	3	5	2	9	15	13	10	15	13	15	15	1
7	15	7	6	11	8	8	5	3	3	4	15	3	8	2	9	3	4	4	1
7	15	7	10	14	7	9	1	3	8	2	4	3	7	9	13	8	3	9	1
10	15	8	9	15	7	10	1	3	7	2	15	3	3	6	13	7	5	9	1
10	15	12	10	15	6	10	1	3	3	2	4	3	3	2	15	13	6	11	1
9	12	14	9	15	10	9	3	6	3	2	15	15	3	10	15	11	3	11	1
2	15	15	6	13	8	9	1	3	3	4	15	3	7	6	7	7	7	3	1
10	15	7	6	14	8	8	4	8	10	2	3	3	3	2	5	5	5	3	1
10	15	9	7	6	8	8	1	12	5	4	5	4	3	3	5	7	7	3	1
10	12	7	5	10	8	8	1	8	10	4	6	3	3	2	4	4	3	5	1
10	11	12	2	10	8	8	2	10	8	7	6	5	3	2	4	4	4	3	1
10	12	12	8	10	8	6	2	7	6	2	12	11	9	8	12	10	10	9	1
10	15	15	4	15	8	10	5	3	8	3	11	3	3	2	7	8	5	3	1
10	12	11	10	15	7	8	3	3	3	2	13	11	10	7	12	12	12	12	0
10	13	14	10	15	6	8	1	5	5	2	15	10	12	8	15	15	15	15	0
10	15	13	10	15	2	10	1	5	6	2	14	14	14	8	14	15	14	15	0
10	12	10	7	15	6	8	2	4	9	2	15	12	10	7	12	14	10	14	0
10	15	13	10	15	6	10	1	3	5	2	15	13	9	7	12	15	11	15	0
10	13	15	8	13	7	8	3	5	9	2	13	11	12	9	10	12	13	12	0
10	15	11	10	15	8	10	1	3	3	2	15	13	13	10	15	15	13	15	0
10	11	11	10	14	5	8	1	4	3	4	15	11	13	9	13	13	12	13	0
10	14	10	9	15	4	5	2	5	7	3	10	7	4	6	7	5	9	12	0
10	8	9	10	15	10	10	1	3	3	2	15	13	11	6	15	15	10	15	0
10	15	15	8	9	8	9	4	7	6	4	12	12	14	9	14	13	9	12	0
10	10	11	10	15	5	8	1	5	3	6	15	13	13	10	15	13	13	13	0
10	11	10	9	15	5	10	3	3	3	2	11	11	9	4	9	15	15	15	0
10	15	15	10	15	10	10	1	3	3	2	15	10	10	10	15	15	15	15	0
10	3	5	2	9	6	10	1	3	9	6	11	10	9	9	14	6	10	10	0
10	15	9	3	15	8	10	1	3	5	6	10	15	13	10	15	15	15	15	0
10	10	12	5	7	6	6	4	5	10	4	11	9	11	8	11	11	10	11	0
10	9	11	10	15	7	6	1	3	6	2	15	15	15	10	15	15	15	14	0
10	14	14	10	11	5	9	1	5	4	2	14	15	11	8	14	13	13	13	0
10	12	11	10	15	7	8	3	3	4	2	14	7	9	8	12	15	10	14	0
10	15	13	10	15	6	10	1	7	7	2	15	7	3	4	3	11	5	9	0
10	15	15	10	15	8	8	5	11	15	10	15	15	15	10	15	15	15	15	0
10	15	15	10	15	9	10	5	11	15	10	15	15	15	10	15	15	15	15	0
10	11	14	10	15	10	10	5	15	14	10	15	9	9	4	3	14	11	15	0
10	15	14	10	11	10	8	5	11	15	10	15	15	15	10	15	15	15	15	0
10	14	11	10	15	9	10	5	15	15	10	15	13	6	6	12	15	11	14	0
10	15	15	6	11	7	6	5	11	13	10	15	15	11	10	15	11	11	15	0
10	15	11	10	15	8	10	1	15	15	10	15	13	3	2	9	15	8	11	0
6	15	11	10	12	8	10	5	14	13	10	15	7	5	2	5	13	9	3	0
10	11	15	10	11	6	10	5	15	11	10	15	15	15	6	9	15	15	9	0
10	15	15	10	15	10	10	5	15	14	9	9	13	12	9	15	15	15	15	0
10	9	12	10	14	9	6	5	11	11	9	15	11	3	2	6	13	7	3	0
10	13	12	2	15	7	10	5	15	10	2	15	12	11	7	6	10	9	12	0
10	15	15	10	11	7	8	5	15	13	10	15	15	11	8	15	15	13	11	0
10	9	8	2	15	6	10	1	15	15	8	11	11	13	10	15	13	13	10	0
10	10	5	2	15	8	10	5	13	15	10	15	3	3	2	13	15	15	15	0
10	11	8	10	15	7	8	5	14	13	8	12	7	4	3	3	4	4	7	0
10	11	9	6	15	6	8	5	14	11	8	11	7	3	2	3	3	3	3	0
10	13	9	10	15	8	8	5	14	8	8	11	3	3	2	3	3	3	3	0
10	12	10	10	15	6	8	5	15	11	8	13	7	3	2	3	3	3	3	0
10	10	10	10	15	6	6	5	14	13	9	15	9	13	8	14	13	12	12	0
10	13	11	6	15	8	10	5	15	7	10	13	7	3	5	3	3	3	3	0
10	13	15	10	15	8	10	5	14	6	8	13	7	3	4	3	3	6	3	0
10	15	8	6	11	6	10	5	11	15	8	15	7	3	4	11	13	10	15	0
10	13	11	6	14	9	10	5	15	15	10	15	3	3	4	7	7	7	11	0
10	12	13	10	11	7	7	5	14	15	9	14	10	6	6	6	9	7	11	0
10	14	14	10	15	6	7	5	15	14	10	15	13	9	8	12	12	11	9	0
10	12	15	10	15	8	8	5	15	14	8	12	14	11	7	13	15	11	14	0
10	8	11	6	10	6	4	3	13	9	8	14	12	9	7	11	12	10	10	0
9	12	13	10	13	6	6	5	14	13	10	13	12	11	8	12	11	13	15	0
10	14	14	6	12	7	8	5	15	12	10	10	13	11	9	14	13	15	15	0
