# Supplementary material for: Predicting cervical cancer risk probabilities using advanced H20 AutoML and local interpretable model-agnostic explanation techniques
Source: PeerJ Comput Sci. 2024 May 17;10:e1916. doi: 10.7717/peerj-cs.1916 (PMC11157523; doi:10.7717/peerj-cs.1916)
Supplement: Supplemental Information 13 [file peerj-cs-10-1916-s013.zip]

Archive with 1 entries (1 files):
- cervical-cancer(PeerJ_Computer_Science)_2023_10_19_12_07_17_763.ipynb
