# Supplementary material for: Predicting cervical cancer risk probabilities using advanced H20 AutoML and local interpretable model-agnostic explanation techniques
Source: PeerJ Comput Sci. 2024 May 17;10:e1916. doi: 10.7717/peerj-cs.1916 (PMC11157523; doi:10.7717/peerj-cs.1916)
Supplement: Supplemental Information 14 [file peerj-cs-10-1916-s014.zip › Second_Case(PeerJ Computer Science).ipynb]

# %% [code]
import pandas as pd
import numpy as np
import seaborn as sns
import matplotlib.pyplot as plt
import zipfile

!pip install plotly
import plotly.express as px

!pip install dataprep
from dataprep.eda import create_report

!pip install h2o
import h2o
from h2o.automl import H2OAutoML

# %% [code]
cancer_df1 = pd.read_csv("C:\\Users\\Lelin\\Downloads\\New\\cervical_cancer.csv")

# %% [code]
cancer_df1.head(10)

# %% [code]
cancer_df1.info()

# %% [code]
cancer_df1.describe()

# %% [code]
cancer_df1 = cancer_df1.replace('?', np.nan)
cancer_df1

# %% [code]
cancer_df1.isnull().sum()

# %% [code]
plt.figure(figsize = (10, 10))
sns.heatmap(cancer_df1.isnull(), yticklabels=False)

# %% [code]
cancer_df1 = cancer_df1.apply(pd.to_numeric)
cancer_df1.info()

# %% [code]
cancer_df1.describe()

# %% [code]
cancer_df1.mean()

# %% [code]
cancer_df1 = cancer_df1.fillna(round(cancer_df1.mean()))
cancer_df1.head()

# %% [code]
h2o.init()

# %% [code]
h2o_df = h2o.H2OFrame(cancer_df1)

h2o_df

# %% [code]
h2o_df.describe()

# %% [code]
train, test = h2o_df.split_frame(ratios=[0.75], seed=121)

# %% [code]
X = train.columns
y = 'ca_cervix'
X.remove(y)

# %% [code]
train[y] = train[y].asfactor()
test[y] = test[y].asfactor()

# %% [code]
X

# %% [code]
y

# %% [code]
aml = H2OAutoML(balance_classes=True,
                stopping_metric='AUC',    
                seed=121,
                max_models=20,
                exclude_algos = ["StackedEnsemble"])

aml.train(x=X, 
          y=y, 
          training_frame=train)

# %% [code]
lb = aml.leaderboard
lb.head(rows=lb.nrows)

# %% [code]
exm = aml.explain(test)

# %% [code]
exm = aml.leader.explain(test)

# %% [code]
preds = aml.leader.predict(test)

# %% [code]
df = test.cbind(preds)

df

# %% [code]
df = h2o.as_list(df)

# %% [code]
preds = df[['ca_cervix', 'predict']]
preds

# %% [code]
df.to_csv('df1.csv')
preds.to_csv('preds1.csv')

# %% [code]
!pip install lime
import lime
import lime.lime_tabular

# %% [code]
feature_names = train.columns[0: -1]
feature_names

# %% [code]
train_features_numpy = train[feature_names].as_data_frame().values
train_features_numpy

# %% [code]
explainer = lime.lime_tabular.LimeTabularExplainer(train_features_numpy, 
                                                   feature_names = feature_names,
                                                   mode='classification')

# %% [code]
def findPrediction(instance):
    #instance will be in type of numpy
    df = pd.DataFrame(data = instance, columns = feature_names)
    hf = h2o.H2OFrame(df)
    predictions = aml.leader.predict(hf).as_data_frame()
    predictions = predictions.iloc[:,1:].values
    return predictions

# %% [code]
train

# %% [code]
test

# %% [code]
idx = 10
test_df = test.as_data_frame()
test_numpy = test_df.iloc[idx].values[0:-1]

# %% [code]
print(test_df.shape)

# %% [code]
test_numpy

# %% [code]
exp = explainer.explain_instance(test_numpy, 
                                 findPrediction, 
                                 num_features = len(feature_names))
exp

# %% [code]
exp.show_in_notebook(show_table=True, show_all=True)

# %% [code]
exp.save_to_file('lime11.html')

# %% [code]
idx = 12
test_df = test.as_data_frame()
test_numpy = test_df.iloc[idx].values[0:-1]

exp = explainer.explain_instance(test_numpy, 
                                 findPrediction, 
                                 num_features = len(feature_names))

exp.show_in_notebook(show_table=True, show_all=True)

# %% [code]
exp.save_to_file('lime12.html')

# %% [code]
idx = 15
test_df = test.as_data_frame()
test_numpy = test_df.iloc[idx].values[0:-1]

exp = explainer.explain_instance(test_numpy, 
                                 findPrediction, 
                                 num_features = len(feature_names))

exp.show_in_notebook(show_table=True, show_all=True)

# %% [code]
exp.save_to_file('lime13.html')
